# Supplementary material for: Excitation spillover from PSII to PSI measured in leaves at 77 K
Source: Plant Cell Physiol. 2025 Jan 7;66(3):358–73. doi: 10.1093/pcp/pcaf002 (PMC11957249; doi:10.1093/pcp/pcaf002)
Supplement: pcaf002_Supp [file pcaf002_supp.zip]

Archive with 1 entries (1 files):
- suppl_data/pcp-2024-e-00244-File010.docx
